# Supplementary material for: Type II Toxin-Antitoxin Distribution and Adaptive Aspects on Xanthomonas Genomes: Focus on Xanthomonas citri
Source: Front Microbiol. 2016 May 10;7:652. doi: 10.3389/fmicb.2016.00652 (PMC4861877; doi:10.3389/fmicb.2016.00652)
Supplement: Supplementary file 1 [file Table1.XLS]

## Sheet: S1
Table S1: Toxin and antitoxin ORFs found in each Xanthomonas genome. Each line represents similar putative proteins found throughout the genomes. First column shows representative domain composition found among these proteins. In red, the operons in which at least one toxin domain deletion was found. Unannotated ORFs are here named after the RASTA output, using the prefix "Rorf" followed by the g…
domain	X. citri 306	X. citri Aw	X. citri 29-1	X. campestris pv. vesicatoria	X. campestris 8004	X. campestris ATCC 33913	X. campestris. pv. raphani	X. oryzae pv. oryzae	X. oryzae pv. oryzicola	X. albilineans
COG3668 - ParE	XAC2428	XCAW_02095	XAC29_12305	******	******	******	******	******	******	******
COG3905 - Transcriptional regulator	XAC2429	XCAW_02096	XAC29_12310	******	******	******	******	******	******	******
pfam05016 - plasm. stab. prot. RelE/ParE	XAC0081	Rorf_8082 (561199..561495)	XAC29_00410	XCV0058	******	******	******	PXO_03335	XOC_0152	******
TIGR01552/pfam02604 - phd / COG2161 - StbD	XAC0080	XCAW_00469	XAC29_00405	XCV0057	******	******	******	PXO_03336	XOC_0151	******
COG4691 - StbC	XAC4314	XCAW_04683	XAC29_21735	******	******	******	******	******	******	******
cd09881 - PIN_VapC-FitB	XAC4315	XCAW_04684	XAC29_21740	******	******	******	******	******	******	******
TIGR02606 - antidote_CC2985	XAC1140	XCAW_01240	XAC29_05725	******	XC_3212	XCC1034	XCR_1233	PXO_02722	XOC1189	******
COG3668 - ParE	XAC1141	XCAW_01241	Rorf_18878 (1295806..1295979)	******	XC_3211	XCC1035	XCR_1234	****** (toxin domain deletion)	****** (toxin domain deletion)	******
COG2336 - MazE	XAC2188	XCAW_02430	XAC29_11085	******	******	******		******	******	******
cd09855 - PIN_VapC-Smg6-like	XAC2187	XCAW_02429	XAC29_11080	******	******	******		******	******	******
cd09875 - PIN_VapC-FitB-like	XAC1884	XCAW_02515	XAC29_09510	XCV1926	XC_2327	XCC1862	XCR_2115	PXO_00062	XOC_2272	XALc_1351
smart00966 - SpoVT/AbrB	XAC1883	XCAW_02516	XAC29_09505	XCV1925	XC_2328	XCC1861	XCR_2114	PXO_00063	XOC_2271	XALc_1350
COG3654 - doc	XAC1194	XCAW_01295	XAC29_05995	XCV1221	******	******	******	PXO_02086	XOC_1245	******
TIGR02609 - hypothetical_protein_XAC1195 (doc_partner)	XAC1195	XCAW_01296	XAC29_06000	XCV1222	******	******	******	PXO_02087	XOC_1246	******
COG1396 - HipB / cd00093 - HTH_XRE	XAC0188	XCAW_00584	XAC29_00965	******	XC_0544	XCC0532	XCR_3973	PXO_03585	XOC_0275	******
TIGR03071 - Couple_hipA / pfam07805 - HipA_N	XAC0187	XCAW_00583	XAC29_00960	******	******	******	******	PXO_03586	XOC_0274	******
cd00093 - HTH_XRE	XAC1499	XCAW_02829	XAC29_07580	******	******	******	******	******	******	******
pfam02661 - Fic/DOC	XAC1501	XCAW_02828	****** (toxin domain deletion)	******	******	******	******	******	******	******
(no known domain)	XAC4312	XCAW_04681	XAC29_21725	XCV4414	XC_4265	XCC4177	XCR_4517	PXO_03525	XOC_0203	******
pfam05016 - plasm. stab. prot. RelE/ParE	XAC4313	XCAW_04682	XAC29_21730	XCV4415	XC_4266	XCC4179	XCR_4519	PXO_03524	XOC_0202	******
cl00877 - superf. MazE / PRK11347 - ChpS	XACa0028	XCAW_b00013	XAC29_22934 pXAC33	******	******	******	******	******	******	******
cl00995 - superf. PemK / PRK09812 - ChpB	XACa0027	****** (toxin domain deletion)	XAC29_22929 pXAC33	******	******	******	******	******	******	******
RHH (recently described by Gallo, 2010)	XACa0037 / XACb0070	XCAW_b00020 pXcaw58 / XCAW_b00069 pXcaw58	XAC29_22484 pXAC64 / XAC29_22724 pXAC47 / XAC29_22774 pXAC33	XCVb0017 / XCVc0039 / XCVd0110	******	******	******	******	******	******
COG1569 - with PIN domain	XACa0036 / XACb0069	XCAW_b00021 pXcaw58 / XCAW_b00068 pXcaw58	XAC29_22479 pXAC64 / XAC29_22729 pXAC47 / XAC29_22769 pXAC33	XCVb0016 / XCVc0038 / XCVd0111	******	******	******	******	******	******
cl00877 - superf. MazE / COG4456 - VagC	XACb0060	XCAW_b00030 pXcaw58	XAC29_22434 pXAC64	XCVd0101	******	******	******	******	******	******
cd09881 - PIN_VapC-FitB	XACb0059	XCAW_b00031 pXcaw58	XAC29_22429 pXAC64	XCVd0102	******	******	******	******	******	******
pfam02452 - PemK -like proteins	XACb0032	******	XAC29_22294 pXAC64 (pemK)	XCVc0023 / XCVc0002	******	******	******	******	******	******
pfam11455 - DUF3018	XACb0033	******	****** (putative antitoxin domain deletion)	XCVc0024 / XCVc0003	******	******	******	******	******	******
spoVT_AbrB/MazE	Rorf_81 (3993..4241)	******	XAC29_22829 pXAC33	******	XC_2600	XCC1631	******	******	******	XALr_3245
cd09861 PIN-VapC-like	Rorf_85 (4226..4633)	******	XAC29_22834 pXAC33	******	XC_2599	XCC1632	******	******	******	XALr_3244
cd00093 - HTH_XRE	XAC3288	XCAW_01037	XAC29_16760	XCV1100	XC_2631	XCC1604	******	******	******	******
plasmid. stabil - TIGR02683	******	XCAW_01038	******	******	******	******	******	******	******	******
pfam02604 - PhdYeFM_antitox	******	XCAW_a00017 pXcaw19	******	******	******	******	******	******	******	******
cd09881 - PIN_VapC-FitB	******	XCAW_a00016 pXcaw19	******	******	******	******	******	******	******	******
COG3668 - ParE	******	XCAW_b00052 pXcaw58	******	******	******	******	******	******	******	******
(no known domain)	******	XCAW_b00051 pXcaw58	******	******	******	******	******	******	******	******
cd00093 - HTH_XRE	******	******	******	XCV2163	******	******	******	******	XOC_2640	******
pfam04365 - DUF497	******	******	******	******	******	******	******	******	XOC_2639	******
cd00093/smart0530 - HTH_XRE / pfam01381 - HTH_3 e COG1473/COG2944 - Transcriptional regulator	******	******	******	******	******	******	******	******	******	XALc_1235
pfam14076 - DUF4258	******	******	******	******	******	******	******	******	******	XALc_1236
COG3609/TIGR02606/pfam03693/COG0864/PRK02967 - ParD	******	******	******	******	******	******	******	******	******	XALp_3180
COG3668 - ParE	******	******	******	******	******	******	******	******	******	XALp_3179
(no known domain)	XAC1168	XCAW_01269	XAC29_05870	XCV1188	XC_3186	XCC1065	XCR_1271	PXO_02068 / PXO_02061	XOC_1219 / XOC_1227	XALq_3233
pfam05016 - plasm. stab. prot. RelE/ParE	******	******	****** (toxin domain deletion)	XCV1189	XC_3185	XCC1066	XCR_1272	PXO_02069 / PXO_02062	XOC_1220 / XOC_1221 / XOC_1228	XALq_3234
cl21503 - Plasmid_stabil super family / COG3549 - HigB	******	******	******	XCV4440	******	******	******	PXO_03903	XOC_0102	******
cd00093 - HTH_XRE	******	******	******	XCV4439	XC_4286	XCC4197	XCR_4538	PXO_03904	XOC_0101	******
pfam05016 - Plasmid_stabil RelE/ParE	******	******	******	XCV3346	XC_1066	XCC3092	******	******	******	******
cl22461 - RHH_1 COG3905	******	******	******	XCV3347	XC_1065	Rorf_55659 (3665133..3665624, complement)	******	******	******	******
cl02188/pfam07362 - CcdA	XAC0769	******	XAC29_03925	XCV0820	XC_3520	XCC0715	XCR_0881	PXO_RS04780	XOC_0832 (same ORF, T and A domains)	******
cl03380/pfam01845 - CcdB	****** (toxin domain deletion)	****** (toxin domain deletion)	****** (toxin domain deletion)	XCV0819	XC_3521	XCC0714	XCR_0880	******	XOC_0832 (same ORF, T and A domains)	******
pfam05016 - Plasmid_stabil RelE/ParE	******	******	******	XCVc0017	******	******	******	******	******	******
(no known domain)	******	******	******	XCVc0016	******	******	******	******	******	******
