# Supplementary material for: Type II Toxin-Antitoxin Distribution and Adaptive Aspects on Xanthomonas Genomes: Focus on Xanthomonas citri
Source: Front Microbiol. 2016 May 10;7:652. doi: 10.3389/fmicb.2016.00652 (PMC4861877; doi:10.3389/fmicb.2016.00652)
Supplement: Supplementary file 2 [file Table2.XLSX]

## Sheet: S2
Table S2: Solitary toxins and antitoxins. First column shows the ORF name of each of the putative antitoxins and toxins (in bold) that were mentioned by RASTA tool. Second column shows the domains attributed for each protein and third column the Xanthomonas strain.
ORF	Domain	Strain
XAC2176	cd00093 (HTH_XRE) / COG1396 (HipB)	X. citri 306
XAC1789	pfam02604 (PhdYeFM_antitox)	X. citri 306
XAC1925	cd00093 (HTH_XRE) / COG1396 (HipB)	X. citri 306
XAC1493*	cd00093 (HTH_XRE) / COG1396 (HipB) / cd03319 (L-Ala-DL-Glu_epimerase)	X. citri 306
XAC3953*	cd00093 (HTH_XRE)	X. citri 306
XAC3288*	cd00093 (HTH_XRE)	X. citri 306
XAC0524	cd00093 (HTH_XRE) / COG1396 (HipB)	X. citri 306
XAC4056	cd00093 (HTH_XRE)	X. citri 306
XACb0057**	pfam06414 (zeta toxin)	X. citri 306
XAC29_22869**	cd00093 (HTH_XRE)	X. citri 29-1
XAC29_22244**	cd00093 (HTH_XRE)	X. citri 29-1
XAC29_22869 **	cd00093 (HTH_XRE)	X. citri 29-1
XAC29_06610	cd00093 (HTH_XRE) / COG1396 (HipB) / DUF955 / DUF2083	X. citri 29-1
XAC29_10765	pfam05534 (HicB)	X. citri 29-1
XAC29_16760*	cd00093 (HTH_XRE)	X. citri 29-1
XAC29_02670	cd00093 (HTH_XRE) / COG1396 (HipB)	X. citri 29-1
XAC29_07545*	cd00093 (HTH_XRE) / COG1396 (HipB) / cd03319 (L-Ala-DL-Glu_epimerase)	X. citri 29-1
XAC29_08990	pfam02604 (PhdYeFM_antitox)	X. citri 29-1
XAC29_07580*	cd00093 (HTH_XRE)	X. citri 29-1
XAC29_20430	cd00093 (HTH_XRE)	X. citri 29-1
XAC29_09740*	cd00093 (HTH_XRE) / COG1396 (HipB)	X. citri 29-1
XAC29_22294**	pfam02452 (PemK)	X. citri 29-1
XAC29_22419**	pfam06414 (zeta toxin - ζ )	X. citri 29-1
XCAW_04531*	pfam04606 (Ogr_Delta)	X. citri Aw
XCAW_01129	pfam04606 (Ogr_Delta)	X. citri Aw
XCAW_01130	cd00093 (HTH_XRE)	X. citri Aw
XCAW_b00013**	PRK11347 (ChpS) - MazE superfamily	X. citri Aw
XCAW_01131	cd00093 (HTH_XRE) / COG1396 (HipB)	X. citri Aw
XCAW_a00006**	pfam01402 (RHH_1)	X. citri Aw
XCAW_04529	cd00093 (HTH_XRE)	X. citri Aw
XCAW_03037	cd00093 (HTH_XRE) / COG1396 (HipB) / DUF955 / DUF2083	X. citri Aw
XCAW_02847*	cd00093 (HTH_XRE) / COG1396 (HipB) / cd03319 (L-Ala-DL-Glu_epimerase)	X. citri Aw
XCAW_02616	pfam02604 (PhdYeFM_antitox)	X. citri Aw
XCAW_00936	cd00093 (HTH_XRE) / COG1396 (HipB)	X. citri Aw
XCAW_00246	cd00093 (HTH_XRE)	X. citri Aw
XCAW_01905*	cd00093 (HTH_XRE) / COG1396 (HipB)	X. citri Aw
XCAW_01721	cd00093 (HTH_XRE) / COG1396 (HipB)	X. citri Aw
XCAW_00469	TIGR01552 (phd_fam)	X. citri Aw
XCAW_b00033**	pfam06414 (zeta toxin)	X. citri Aw
XCV2300*	cd00093 (HTH_XRE) / COG1396 (HipB)	X. campestris pv. vesicatoria
XCV0558	cd00093 (HTH_XRE) / COG1396 (HipB)	X. campestris pv. vesicatoria
XCV4146	cd00093 (HTH_XRE)	X. campestris pv. vesicatoria
XCV1100*	cd00093 (HTH_XRE)	X. campestris pv. vesicatoria
XCV2619*	cd00093 (HTH_XRE) / COG1396 (HipB)	X. campestris pv. vesicatoria
XCV1820	pfam02604 (PhdYeFM_antitox)	X. campestris pv. vesicatoria
XCVd0099**	pfam06414 (zeta toxin)	X. campestris pv. vesicatoria
XALc_1223*	cd00093 (HTH_XRE) / COG1396 (HipB)	X. albilineans
XALc_0482	smart00530 (HTH_XRE)	X. albilineans
XALr_3246**	cd00093 (HTH_XRE)	X. albilineans
XALc_0741	cd00093 (HTH_XRE) / COG1396 (HipB)	X. albilineans
XALq_3206**	cd11586 (VbhA_like)	X. albilineans
XALc_2005	cd00093 (HTH_XRE) / COG1396 (HipB)	X. albilineans
XC_4277*	cd00093 (HTH_XRE)	X. campestris 8004
XC_4286*	cd00093 (HTH_XRE)	X. campestris 8004
XC_4061	cd00093 (HTH_XRE)	X. campestris 8004
XC_2631*	cd00093 (HTH_XRE) / COG1396 (HipB)	X. campestris 8004
XC_0522	cd00093 (HTH_XRE) / COG1396 (HipB)	X. campestris 8004
XC_0544	pfam07805 (HipA_N) / pfam07804 (HipA_C) / PRK09775	X. campestris 8004
XC_0701	pfam06414 (zeta toxin) / PRK06762	X. campestris 8004
XCC3971	cd00093 (HTH_XRE)	X. campestris ATCC 33913
XCC4197	cd00093 (HTH_XRE)	X. campestris ATCC 33913
XCC3143*	cd00093 (HTH_XRE) / COG1396 (HipB)	X. campestris ATCC 33913
XCC1604*	cd00093 (HTH_XRE) / COG1396 (HipB)	X. campestris ATCC 33913
XCC0510	cd00093 (HTH_XRE) / COG1396 (HipB)	X. campestris ATCC 33913
XCC2997	cd00093 (HTH_XRE) / COG1396 (HipB)	X. campestris ATCC 33913
XCC0532	pfam07805 (HipA_N) / pfam07804 (HipA_C) / PRK09775	X. campestris ATCC 33913
XCC3461	pfam06414 (zeta toxin) / PRK06762	X. campestris ATCC 33913
XCR_4527*	cd00093 (HTH_XRE) / COG1396 (HipB)	X. campestris. pv. raphani
XCR_4538	cd00093 (HTH_XRE)	X. campestris. pv. raphani
XCR_0300	cd00093 (HTH_XRE)	X. campestris. pv. raphani
XCR_2904*	COG2336 (MazE)	X. campestris. pv. raphani
XCR_3996	cd00093 (HTH_XRE) / COG1396 (HipB)	X. campestris. pv. raphani
XCR_3479*	cd00093 (HTH_XRE)	X. campestris. pv. raphani
XCR_3435	pfam05016 (Plasmid_Stabil)	X. campestris. pv. raphani
XCR_3973	pfam07805 (HipA_N) / pfam07804 (HipA_C) / PRK09775 / pfam01047 (MarR)	X. campestris. pv. raphani
PXO_02722	TIGR02606 (antidote_CC2985)	X. oryzae pv. oryzae
PXO_00686	pfam02604 (PhdYeFM_antitox)	X. oryzae pv. oryzae
PXO_02998	cd00093 (HTH_XRE) / COG1396 (HipB)	X. oryzae pv. oryzae
PXO_03892	cd00093 (HTH_XRE)	X. oryzae pv. oryzae
PXO_00427*	COG3905	X. oryzae pv. oryzae
PXO_02797	cd00093 (HTH_XRE)	X. oryzae pv. oryzae
PXO_00876	cd01392 (HTH_LacI) / COG1609 (PurR) / cd06267 (PBP1_LacI_sugar_binding_like)	X. oryzae pv. oryzae
XOC_2173	pfam02604 (PhdYeFM_antitox)	X. oryzae pv. oryzicola
XOC_1189	TIGR02606 (antidote_CC2985)	X. oryzae pv. oryzicola
XOC_4165	cd00093 (HTH_XRE)	X. oryzae pv. oryzicola
