# Supplementary material for: Type II Toxin-Antitoxin Distribution and Adaptive Aspects on Xanthomonas Genomes: Focus on Xanthomonas citri
Source: Front Microbiol. 2016 May 10;7:652. doi: 10.3389/fmicb.2016.00652 (PMC4861877; doi:10.3389/fmicb.2016.00652)
Supplement: Supplementary file 3 [file Table3.XLSX]

## Sheet: Plan1
Table S3. Oligonucleotide primers used for qRT-PCR in this study
Gene ID	Primer F	Primer R	Fragment size (bp)
XAC1499	5' AGCGGGCAGTGCATGAGT	5' GCGCGTGCTGGTCTTTG	149
XAC1501	5' TGCATGGGTTGGTGGTAAGA	5' TACGCAATGGCTTCGAAAAA	149
XAC4314	5' CAGCACCGAAGCGGAGAT	5' ACCAGCAGTGAGCCGAGTTT	80
XACa0027	5’ GTGCTGATTGTGTCGCCAAG	5’ ACTACGCCAGTTGTGTTGGT	143
XACa0028	5’ GATCATGGTCGCCTGGTGAT	5’ GTCGAGCCATTCCCGATCTT	117
XAC3896 (16S)	5' ACGTATTCACCGCAGCAAT	5' CCGGATTGGAGTCTGCAACT	79
